# Supplementary material for: Clinicopathological Characteristics of Odontogenic Keratocysts in the Mexican Population
Source: Diagnostics (Basel). 2026 Jul 14;16(14):2194. doi: 10.3390/diagnostics16142194 (PMC13409477; doi:10.3390/diagnostics16142194)
Supplement: Supplementary file 1 [file diagnostics-16-02194-s001.zip]

Archive with 1 entries (1 files):
- diagnostics-4381222-supplementary.pdf
